# Supplementary material for: Hypoalbuminemia Is a Hepatocellular Carcinoma Independent Risk Factor for Tumor Progression in Low-Risk Bridge to Transplant Candidates
Source: Cancers (Basel). 2022 Mar 25;14(7):1684. doi: 10.3390/cancers14071684 (PMC8996921; doi:10.3390/cancers14071684)
Supplement: Supplementary file 1 [file cancers-14-01684-s001.zip]

Archive with 1 entries (1 files):
- Supplement Table.pdf
